# Supplementary material for: Exploring genes for immunoglobulin A nephropathy: a summary data-based mendelian randomization and FUMA analysis
Source: BMC Med Genomics. 2023 Jan 29;16:16. doi: 10.1186/s12920-023-01436-8 (PMC9884184; doi:10.1186/s12920-023-01436-8)
Supplement: Supplementary file 1 — Additional file 1. Basic information of the GWAS summary data, the default parameters of SMR analysis, and supplementary results. [file 12920_2023_1436_MOESM1_ESM.xlsx]

## Sheet: Supplementary Table 1
Supplementary Table 1. Basic information of the three projects on which the GWAS meta-analysis was based.
Projects	Case	Control	Total	Genotyping	Imputation	Model	Covariates
BBJ	71	175288	175359	Illumina HumanOmniExpressExome BeadChip or a combination of the HumanOmniExpress and the HumanExome BeadChip	1000 Genome Project Phase 3 version 5 and Japanese whole-genome sequencing data	Generalized linear mixed model	Age, age2, sex, age×sex, age2×sex, and the first 20 principal components
UK Biobank	15418	328947	344365	The Applied Biosystems UK BiLEVE Axiom Array or the Applied Biosystems UK Biobank Axiom Array	A combination of the Haplotype Reference Consortium, UK10K and 1000 Genomes Project Phase 3	Generalized linear mixed model with Saddle Point Approximation	Age, age^2, inferred_sex, age * inferred_sex, age^2 * inferred_sex, and PCs 1-20
FinnGen	169	133250	133419	Illumina and Affymetrix chip arrays	The population specific SISu v3 imputation reference panel of 3,775 whole genomes	Generalized linear mixed model	Age, sex, the first 10 principal components, and genotyping batch

## Sheet: Supplementary Table 2
Supplementary Table 2. Default parameters in the SMR analyses
parameter	meaning	default value
--maf	removes SNPs based on a minor allele frequency (MAF) threshold in the reference sample	0.01
--diff-freq	excludes SNPs with allele frequency differences between any pairwise data sets larger than the specified threshold	0.2
--diff-freq-prop	stops the analysis if the proportion of SNPs being excluded by --diff-freq is larger than the specified value	0.05
--peqtl-smr	p-value threshold to select the top associated eQTL for the SMR test	5e-08
--peqtl-heidi	threshold of eQTL p-value to select eQTLs for the HEIDI test	0.00157
--ld-upper-limit	upper LD r-squared threshold used to prune SNPs (eQTLs) in the HEIDI test	0.9
--ld-lower-limit	lower LD r-squared threshold used to prune SNPs (eQTLs) in the HEIDI test	0.05
--heidi-min-m	minimum requirement of the number of cis-SNPs used in the HEIDI test	3
--heidi-max-m	maximum number of eQTLs used in the HEIDI test	20
--cis-wind	defines a window centred around the probe to select cis-eQTLs (passing a p-value threshold) for the SMR analysis	2000Kb

## Sheet: Supplementary Table 3
Supplementary Table 3. The significant loci identified in the meta-analysis of IgAN.
Trait	LeadVariant	rsID	CHR	BP	REF	ALT	ClosestGene	Meta_Beta	Meta_SE	Meta_P
IgA_nephritis	01:13921934:A:G	rs2885134	1	13921934	A	G	PDPN	0.2128	0.0358	2.736e-09
IgA_nephritis	02:226255935:G:A	rs191495917	2	226255935	G	A	NYAP2	1.1932	0.1538	8.478e-15
IgA_nephritis	02:229131286:T:C	rs35924503	2	229131286	T	C	SPHKAP	1.4222	0.2078	7.727e-12
IgA_nephritis	06:31325090:C:T	rs9266216	6	31325090	C	T	HLA-B	0.1292	0.012	5.446e-27
IgA_nephritis	11:121581419:T:C	rs519662	11	121581419	T	C	SORL1	-0.0822	0.0142	7.314e-09
IgA_nephritis	12:30061320:C:G	rs548169927	12	30061320	C	G	TMTC1	1.1971	0.2141	2.244e-08
IgA_nephritis	15:71605453:A:G	rs1606888	15	71605453	A	G	THSD4	0.0861	0.0154	2.494e-08
IgA_nephritis	19:41826020:A:C	rs56254331	19	41826020	A	C	CCDC97	-0.1281	0.0156	2.097e-16
Adapted from the supplementray file of the paper by Sakaue et al., Nature Genetics, 2021

## Sheet: Supplementary Table 4
Supplementary Table 4. The significant probes identified in the SMR analyses.
eQTL_source	probeID	CHR	Gene	topSNP	OR (95% CI)	p_eQTL	p_GWAS	beta_SMR	se_SMR	p_SMR	p_HEIDI	nsnp_HEIDI	FDR
CAGE	ILMN_2150787	6	HLA-C	rs2523578	1.14 (1.11-1.17)	1.55451e-65	2.615e-24	-0.23778	0.0271697	2.1021e-18	9.48101e-12	20	1.79393e-14
	ILMN_1682717	6	IER3	rs2233980	0.85 (0.83-0.88)	2.04989e-60	5.466e-22	-0.206537	0.0248929	1.06772e-16	0.00188535	20	4.55597e-13
	ILMN_1661439	6	FLOT1	rs3130985	0.85 (0.83-0.88)	6.92629e-37	2.551e-22	-0.266567	0.0345288	1.16187e-14	0.0268024	20	3.30513e-11
	ILMN_1700067	6	BTN3A2	rs9393710	0.89 (0.86-0.92)	9.05735e-237	3.858e-12	0.0831623	0.0122738	1.23899e-11	9.12523e-08	20	2.64339e-08
	ILMN_1820787	6	BTN2A1	rs3734544	0.91 (0.88-0.94)	3.33936e-189	1.402e-10	-0.087678	0.0139824	3.59676e-10	1.39727e-08	20	6.13895e-07
	ILMN_1721113	6	HLA-C	rs9266075	1.08 (1.05-1.1)	2.99358e-183	5.898e-10	-0.0867214	0.0143063	1.34628e-09	0.00112376	20	1.91486e-06
	ILMN_1803945	6	HCP5	rs2596495	0.85 (0.83-0.88)	5.72539e-14	1.583e-21	0.471635	0.0798412	3.48065e-09	0.0319701	20	4.24341e-06
	ILMN_2044927	6	RNF5	rs192471087	0.91 (0.89-0.94)	2.49265e-37	1.284e-10	-0.197362	0.0342849	8.58583e-09	0.000128988	20	9.15893e-06
	ILMN_1804571	6	ZKSCAN4	rs13200462	0.89 (0.86-0.92)	2.60607e-19	1.371e-13	-0.319286	0.0558472	1.08338e-08	0.0187764	20	9.37327e-06
	ILMN_1660436	6	HSPA1A	rs494620	1.07 (1.05-1.1)	1.39823e-74	1.808e-09	0.141658	0.024788	1.09834e-08	2.15596e-09	20	9.37327e-06
	ILMN_1809566	6	ZSCAN16	rs13202295	0.86 (0.82-0.89)	1.57829e-12	7.135e-17	-0.424299	0.0787263	7.0637e-08	0.504675	20	5.48015e-05
	ILMN_1666078	6	HLA-H	rs1611336	1.07 (1.04-1.09)	0	8.134e-08	0.0633193	0.0119287	1.10735e-07	2.13816e-08	20	7.87513e-05
	ILMN_2066066	6	HLA-DRB6	rs35139284	1.07 (1.05-1.1)	1.61741e-41	3.157e-08	-0.168568	0.0328704	2.92433e-07	0.0618709	20	0.000191971
	ILMN_2186597	6	RPP21	rs2523607	0.85 (0.83-0.88)	5.3165e-09	1.336e-21	0.615036	0.123423	6.25554e-07	0.374691	20	0.00038132
	ILMN_1813314	6	HIST1H2BK	rs7764984	0.94 (0.92-0.96)	2.85384e-58	6.086e-07	-0.128455	0.0269818	1.9283e-06	6.64522e-06	20	0.00108588
	ILMN_1796179	6	HIST1H2BK	rs7764984	0.94 (0.92-0.96)	1.94228e-55	6.086e-07	-0.133865	0.0281831	2.03587e-06	6.87933e-06	20	0.00108588
	ILMN_1806165	1	HSPA7	rs10919544	1.06 (1.04-1.09)	2.97606e-53	9.693e-07	-0.134738	0.0287949	2.87954e-06	5.78563e-06	20	0.00144553
	ILMN_1763144	6	NEU1	rs3117573	0.87 (0.84-0.9)	1.75242e-08	1.052e-16	0.548894	0.11778	3.15707e-06	0.338888	20	0.0014968
	ILMN_1658383	1	HSPA7	rs2099684	1.06 (1.04-1.09)	6.44636e-59	1.235e-06	-0.12538	0.0269913	3.39761e-06	5.31033e-05	20	0.00152606
	ILMN_1808405	6	HLA-DQA1	rs679242	1.07 (1.04-1.11)	1.42232e-203	3.256e-06	0.0626383	0.0136608	4.53441e-06	0.463659	20	0.0018543
	ILMN_1690682	6	B3GALT4	rs2282850	1.07 (1.04-1.1)	1.18712e-72	2.29e-06	0.103238	0.0225216	4.56297e-06	0.0642354	20	0.0018543
	ILMN_1660923	6	NA	rs2734907	1.06 (1.03-1.09)	3.74072e-197	5.742e-06	0.0649607	0.0144396	6.8345e-06	3.46257e-06	20	0.00265117
	ILMN_1676528	6	BTN3A2	rs9379862	0.94 (0.92-0.97)	3.07606e-255	1.02e-05	0.0593023	0.0135257	1.16299e-05	6.42181e-06	20	0.00431521
	ILMN_2186806	6	HLA-A	rs2471863	1.06 (1.03-1.08)	4.52268e-122	1.301e-05	0.0810506	0.0189189	1.8348e-05	1.42884e-12	20	0.00650927
	ILMN_2130441	6	HLA-H	rs2471863	1.06 (1.03-1.08)	3.95368e-109	1.301e-05	0.0857	0.0200443	1.90686e-05	1.92081e-10	20	0.00650927
	ILMN_1671378	6	HLA-DRB1	rs28383373	1.05 (1.03-1.08)	2.82966e-48	1.046e-05	-0.121467	0.0287042	2.31952e-05	0.0748067	20	0.00761337
	ILMN_1765258	6	HLA-E	rs145021514	1.08 (1.04-1.12)	7.40664e-40	2.664e-05	-0.139822	0.034899	6.16334e-05	0.0180659	20	0.0194807
	ILMN_2066060	6	HLA-DRB6	rs9270529	0.95 (0.93-0.97)	1.61363e-206	5.347e-05	-0.0573474	0.0143721	6.60239e-05	0.0081187	20	0.0201231
	ILMN_1750967	6	ZKSCAN3	rs16894060	0.94 (0.92-0.97)	2.69326e-12	3.089e-06	-0.276481	0.071114	0.00010113	6.78307e-05	20	0.0297602
	ILMN_1682928	7	CPVL	rs245883	0.96 (0.93-0.98)	2.38383e-115	9.377e-05	-0.0705374	0.0183212	0.000118101	0.114657	20	0.032867
	ILMN_1700518	6	HMGN4	rs9358954	1.05 (1.02-1.07)	1.16547e-97	9.638e-05	0.0782559	0.0203401	0.00011939	0.000176225	20	0.032867
	ILMN_2224290	6	ZNF322	rs2451732	1.05 (1.02-1.07)	9.82856e-87	0.0001424	0.0808219	0.0215473	0.000176197	1.60102e-05	20	0.0469896
GTEx	ENSG00000271581.1	6	XXbac-BPG248L24.12	rs9266244	1.14 (1.11-1.17)	1.521e-16	2.956e-24	0.204326	0.0318679	1.43928e-10	4.34487e-07	20	5.17758e-07
	ENSG00000186470.9	6	BTN3A2	rs68112369	0.89 (0.86-0.92)	9.14997e-70	1.137e-11	0.108769	0.0171533	2.28288e-10	0.00106784	20	5.17758e-07
	ENSG00000224389.4	6	C4B	rs1270942	0.87 (0.84-0.9)	3.62779e-19	1.444e-16	-0.123275	0.020286	1.22567e-09	0.0584462	20	1.85321e-06
	ENSG00000244731.3	6	C4A	rs116667074	0.87 (0.84-0.9)	5.14938e-19	1.667e-15	0.138242	0.0232808	2.88457e-09	0.107526	20	3.2711e-06
	ENSG00000214894.2	6	LINC00243	rs3094222	0.85 (0.83-0.88)	8.02717e-12	3.93e-22	-0.308644	0.0552953	2.38135e-08	0.00563	20	2.16036e-05
	ENSG00000204644.5	6	ZFP57	rs2747431	0.93 (0.91-0.96)	2.03295e-85	5.508e-08	-0.056576	0.0108001	1.61928e-07	7.30615e-05	20	0.000122418
	ENSG00000204536.9	6	CCHCR1	rs1265087	0.93 (0.91-0.95)	4.63637e-22	1.013e-08	-0.208124	0.0422902	8.59579e-07	0.000748533	20	0.000557007
	ENSG00000137312.10	6	FLOT1	rs3094222	0.85 (0.83-0.88)	3.73796e-08	3.93e-22	-1.33962	0.280152	1.73778e-06	0.0110616	20	0.0009349
	ENSG00000231852.2	6	CYP21A2	rs7763805	0.89 (0.86-0.92)	2.23914e-10	5.149e-13	-0.166536	0.0349233	1.85496e-06	0.340334	20	0.0009349
	ENSG00000204622.6	6	HLA-J	rs1611336	1.07 (1.04-1.09)	6.53639e-20	8.134e-08	0.116199	0.0251329	3.77525e-06	0.000410407	20	0.00171245
	ENSG00000239257.1	6	RPL23AP1	rs885947	0.93 (0.9-0.95)	1.13543e-13	1.83e-08	-0.131611	0.0293423	7.27895e-06	0.00367861	20	0.00300157
	ENSG00000112343.8	6	TRIM38	rs6931120	0.89 (0.86-0.92)	4.00107e-09	3.02e-11	0.356094	0.0807876	1.04433e-05	0.0107092	20	0.00394758
	ENSG00000204681.6	6	GABBR1	rs448489	0.92 (0.89-0.94)	5.83783e-09	2.851e-10	-0.35039	0.081842	1.85805e-05	0.0218962	11	0.00648316
	ENSG00000227766.1	6	HCG4P5	rs1611336	1.07 (1.04-1.09)	5.80236e-12	8.134e-08	0.205687	0.04863	2.3408e-05	0.0192525	20	0.00758418
	ENSG00000224203.2	1	RPS23P10	rs10919544	1.06 (1.04-1.09)	5.7586e-16	9.693e-07	0.210083	0.0500233	2.67261e-05	0.000184507	20	0.00808198
	ENSG00000243753.1	6	HLA-L	rs3094204	1.06 (1.03-1.08)	1.44642e-17	2.673e-06	0.0852783	0.0206922	3.76797e-05	0.0394105	20	0.0106822
	ENSG00000196126.6	6	HLA-DRB1	rs28383356	1.06 (1.03-1.08)	1.6984e-20	7.881e-06	-0.247298	0.0613476	5.55166e-05	0.0760908	20	0.0148131
	ENSG00000204469.8	6	PRRC2A	rs2075800	1.07 (1.05-1.1)	3.2776e-08	1.093e-08	0.749871	0.188521	6.95967e-05	0.0465261	20	0.0160957
	ENSG00000237541.3	6	HLA-DQA2	rs28383377	1.05 (1.03-1.08)	9.4099e-75	4.366e-05	0.0445928	0.0112176	7.03035e-05	0.153308	20	0.0160957
	ENSG00000204338.4	6	CYP21A1P	rs17421624	1.06 (1.04-1.09)	7.60991e-14	2.577e-06	0.120987	0.0304523	7.09689e-05	0.00388947	20	0.0160957
	ENSG00000229390.1	6	MICD	rs9259819	1.06 (1.03-1.08)	9.6873e-13	3.056e-06	0.137138	0.0350856	9.28057e-05	2.98019e-05	8	0.020046
	ENSG00000229391.3	6	HLA-DRB6	rs28366267	1.05 (1.02-1.07)	3.15865e-44	7.44e-05	0.0600752	0.0157735	0.000139754	0.00861426	20	0.0288148
	ENSG00000204301.5	6	NOTCH4	rs113075583	1.08 (1.04-1.13)	1.5156e-60	0.0001126	0.0546999	0.0145653	0.000173004	0.00771347	20	0.0341193
	ENSG00000204713.6	6	TRIM27	rs142403264	1.05 (1.03-1.07)	7.32544e-16	3.167e-05	-0.211858	0.0571686	0.000210686	0.00119165	20	0.0398196
The GWAS summarized data were provided by the study of Sakaue et al. and can be downloaded at http://ftp.ebi.ac.uk/pub/databases/gwas/summary_statistics/GCST90018001-GCST90019000/GCST90018866/harmonised/. The CAGE and GTEx eQTL data can be downloaded at https://cnsgenomics.com/data/SMR/#eQTLsummarydata. PeQTL is the P-value of the top associated cis-eQTL in the eQTL analysis, and PGWAS is the P-v…

## Sheet: Supplementary Table 5
Supplementary Table 5. Summary of SNPs and mapped genes for SNP2GENE of the FUMA analysis.
Genomic risk loci	2
Lead SNPs	3
Independent significant SNPs	3
Candidate SNPs	283
Candidate GWAS tagged SNPs	4
Mapped genes	39

## Sheet: Supplementary Table 6
Supplementary Table 6. Independent significant SNPs (r2<0.6) identified from GWAS of IGA.
No	Genomic Locus	uniqID	Rs numbers	Chromosomes	Positions	P-values	nSNPs	nGWASSNPs
1	1	6:26426628:A:G	rs2076030	6	26426628	3.131e-11	2	1
2	2	6:28002926:A:G	rs469228	6	28002926	2.965e-09	142	2
3	2	6:28655947:A:T	rs1884937	6	28655947	1.368e-09	139	1
Note: Genomic locus: the index of genomic risk loci matched with Supplementary Table 4. nSNPs: The number of SNPs which are in LD of the independent significant SNP (r2<0.6), including non-GWAS-tagged SNPs (which are extracted from 1000 Genomes Project Phase 3). nGWASSNPs: The number of GWAS-tagged SNPs which are in LD of the independent significant SNPs (r2<0.6).

## Sheet: Supplementary Table 7
Supplementary Table 7. Lead SNPs identified from independent significant SNPs of GWAS of IGA.
No	Genomic Locus	uniqID	Rs numbers	Chromosomes	Positions	P-values	nIndSigSNPs	IndSigSNPs
1	1	6:26426628:A:G	rs2076030	6	26426628	3.131e-11	1	rs2076030
2	2	6:28002926:A:G	rs469228	6	28002926	2.965e-09	1	rs469228
3	2	6:28655947:A:T	rs1884937	6	28655947	1.368e-09	1	rs1884937
Genomic locus: the index of genomic risk loci matched with Supplementary Table 4. nIndSigSNPs: the number of independent significant SNPs which are in LD of the lead SNP (r2<0.1). IndSigSNPs: rs numbers of independent significant SNPs which are in LD of the lead SNP (r2<0.1).

## Sheet: Supplementary Table 8
Supplementary Table 8. Genomic risk loci of interest from GWAS of IGA.
Genomic Locus	nSNPs	nGWASSNPs	nIndSigSNPs	IndSigSNPs	nLeadSNPs	LeadSNPs
1	2	1	1	rs2076030	1	rs2076030
2	281	3	2	rs469228;rs1884937	2	rs469228;rs1884937
nSNPs: the number of unique SNPs in the genomic locus, including non-GWAS-tagged SNPs (which are extracted from 1000 Genomes Project Phase 3). nGWASSNPs: the number of the GWAS-tagged SNPs within the genomic locus. nIndSigSNPs : the number of the independent significant SNPs in the genomic locus (r2<0.6). IndSigSNPs: rs numbers of independent significant SNPs in the genomic locus.

## Sheet: Supplementary Table 9
Supplementary Table 9. Prioritized genes from GWAS of IGA by functional mapping.
Ensg	Symbols	Chromosomes	Start	End	Strand	Types	EntrezID	HUGO	pLI	ncRVIS	posMapSNPs	posMapMaxCADD	eqtlMapSNPs	eqtlMapminP	eqtlMapminQ	eqtlMapts	eqtlDirection	minGwasP	IndSigSNPs	Genomic Locus
ENSG00000124635	HIST1H2BJ	6	27093676	27100541	-1	protein_coding	8970	HIST1H2BJ	0.478842	0.308582	1	6.12	0	NA	NA	NA	NA	NA	rs469228	2
ENSG00000196787	HIST1H2AG	6	27100832	27103070	1	protein_coding	8969	HIST1H2AG	0.000610464	-0.741637	1	6.12	0	NA	NA	NA	NA	NA	rs469228	2
ENSG00000197903	HIST1H2BK	6	27106073	27114619	-1	protein_coding	85236	HIST1H2BK	0.490754	-0.0430523	3	7.498	0	NA	NA	NA	NA	NA	rs469228	2
ENSG00000198339	HIST1H4I	6	27107076	27108418	1	protein_coding	8294	HIST1H4I	0.446296	-0.468005	2	7.498	0	NA	NA	NA	NA	NA	rs469228	2
ENSG00000184825	HIST1H2AH	6	27114861	27115317	1	protein_coding	85235	HIST1H2AH	6.29508e-05	0.19492	3	7.498	0	NA	NA	NA	NA	NA	rs469228	2
ENSG00000112812	PRSS16	6	27215480	27224403	1	protein_coding	10279	PRSS16	2.23792e-06	0.00884812	2	5.654	0	NA	NA	NA	NA	NA	rs469228	2
ENSG00000158553	POM121L2	6	27253682	27279949	-1	protein_coding	94026	POM121L2	NA	0.313408	6	5.115	0	NA	NA	NA	NA	NA	rs469228	2
ENSG00000124613	ZNF391	6	27342394	27371683	1	protein_coding	346157	ZNF391	9.25869e-07	1.23172	8	10.65	0	NA	NA	NA	NA	NA	rs469228	2
ENSG00000203813	HIST1H3H	6	27777842	27778314	1	protein_coding	8357	HIST1H3H	0.0249392	-0.177817	1	1.835	0	NA	NA	NA	NA	NA	rs469228	2
ENSG00000182611	HIST1H2AJ	6	27782112	27782607	-1	protein_coding	8331	HIST1H2AJ	0.191198	0.615054	1	1.835	0	NA	NA	NA	NA	NA	rs469228	2
ENSG00000196374	HIST1H2BM	6	27782822	27783267	1	protein_coding	8342	HIST1H2BM	0.00275346	-0.27562	1	1.835	0	NA	NA	NA	NA	NA	rs469228	2
ENSG00000197238	HIST1H4J	6	27791884	27792257	1	protein_coding	8363	HIST1H4J	0.423754	0.59845	2	1.835	0	NA	NA	NA	NA	NA	rs469228	2
ENSG00000197914	HIST1H4K	6	27798952	27799305	-1	protein_coding	8362	HIST1H4K	0.429119	0.387416	2	13.61	0	NA	NA	NA	NA	NA	rs469228	2
ENSG00000184348	HIST1H2AK	6	27805658	27806117	-1	protein_coding	8330	HIST1H2AK	0.0684285	-0.0412441	1	13.61	0	NA	NA	NA	NA	NA	rs469228	2
ENSG00000233822	HIST1H2BN	6	27806323	27823487	1	protein_coding	8341	HIST1H2BN	0.139775	0.145508	3	13.61	0	NA	NA	NA	NA	NA	rs469228	2
ENSG00000198374	HIST1H2AL	6	27833034	27833606	1	protein_coding	8332	HIST1H2AL	0.0624869	-0.360341	1	3.205	0	NA	NA	NA	NA	NA	rs469228	2
ENSG00000184357	HIST1H1B	6	27834570	27835359	-1	protein_coding	3009	HIST1H1B	0.509139	-0.0898951	1	3.205	0	NA	NA	NA	NA	NA	rs469228	2
ENSG00000197153	HIST1H3J	6	27858093	27860884	-1	protein_coding	8356	HIST1H3J	0.695884	-0.189708	2	2.225	0	NA	NA	NA	NA	NA	rs469228	2
ENSG00000233224	HIST1H2AM	6	27860477	27860963	-1	protein_coding	8336	HIST1H2AM	0.000856482	-0.225135	2	2.225	0	NA	NA	NA	NA	NA	rs469228	2
ENSG00000196331	HIST1H2BO	6	27861203	27861669	1	protein_coding	8348	HIST1H2BO	3.07278e-05	-0.223063	2	2.225	0	NA	NA	NA	NA	NA	rs469228	2
ENSG00000168131	OR2B2	6	27878963	27880174	-1	protein_coding	81697	OR2B2	6.8672e-05	-0.212076	4	8.487	0	NA	NA	NA	NA	NA	rs469228	2
ENSG00000124657	OR2B6	6	27925019	27925960	1	protein_coding	26212	OR2B6	0.0407309	-0.0981731	4	5.737	0	NA	NA	NA	NA	NA	rs469228	2
ENSG00000197279	ZNF165	6	28048753	28057341	1	protein_coding	7718	ZNF165	0.000563292	0.227981	5	18.27	0	NA	NA	NA	NA	NA	rs469228	2
ENSG00000196812	ZSCAN16	6	28092338	28097860	1	protein_coding	80345	ZSCAN16	2.67303e-06	0.184187	1	3.445	0	NA	NA	NA	NA	NA	rs469228	2
ENSG00000198315	ZKSCAN8	6	28109688	28127250	1	protein_coding	7745	ZKSCAN8	0.000231595	-0.142528	7	9.296	0	NA	NA	NA	NA	NA	rs469228	2
ENSG00000137185	ZSCAN9	6	28192664	28201260	1	protein_coding	7746	ZSCAN9	4.10249e-08	0.461166	6	12.16	0	NA	NA	NA	NA	NA	rs1884937;rs469228	2
ENSG00000187626	ZKSCAN4	6	28212401	28227011	-1	protein_coding	387032	ZKSCAN4	6.74288e-05	0.661631	10	11.12	2	8.46003e-06	0.002225	GTEx/v8/Whole_Blood	NA	NA	rs469228;rs1884937	2
ENSG00000189134	NKAPL	6	28227098	28228736	1	protein_coding	222698	NKAPL	0.000165621	0.0513426	9	10.53	0	NA	NA	NA	NA	NA	rs469228;rs1884937	2
ENSG00000137338	PGBD1	6	28249314	28270326	1	protein_coding	84547	PGBD1	1.46735e-05	-0.0800605	9	16.27	0	NA	NA	NA	NA	NA	rs1884937	2
ENSG00000235109	ZSCAN31	6	28292470	28324048	-1	protein_coding	64288	ZSCAN31	3.77127e-09	1.10713	35	12.09	0	NA	NA	NA	NA	NA	rs1884937;rs469228	2
ENSG00000189298	ZKSCAN3	6	28317691	28336947	1	protein_coding	80317	ZKSCAN3	0.000122608	-0.652443	14	7.796	0	NA	NA	NA	NA	NA	rs1884937	2
ENSG00000158691	ZSCAN12	6	28346732	28367511	-1	protein_coding	9753	ZSCAN12	1.43992e-05	NA	8	6.228	0	NA	NA	NA	NA	NA	rs1884937;rs469228	2
ENSG00000187987	ZSCAN23	6	28399707	28411279	-1	protein_coding	222696	ZSCAN23	0.00270295	0.0706565	7	4.365	0	NA	NA	NA	NA	NA	rs1884937;rs469228	2
ENSG00000198704	GPX6	6	28471073	28495992	-1	protein_coding	257202	GPX6	3.13758e-05	0.718703	21	24.9	0	NA	NA	NA	NA	NA	rs1884937;rs469228	2
ENSG00000224586	GPX5	6	28493702	28502729	1	protein_coding	2880	GPX5	0.00888468	0.354876	12	24.9	0	NA	NA	NA	NA	NA	rs1884937;rs469228	2
ENSG00000232040	SCAND3	6	28539407	28583989	-1	protein_coding	114821	SCAND3	9.70724e-09	-0.785031	13	8.479	0	NA	NA	NA	NA	NA	rs1884937;rs469228	2
ENSG00000204713	TRIM27	6	28870779	28891766	-1	protein_coding	5987	TRIM27	0.878752	-0.142068	1	1.845	1	3.02484e-05	2.45143e-43	GTEx/v8/Whole_Blood	NA	NA	rs469228	2
ENSG00000204709	C6orf100	6	28911654	28912314	1	protein_coding	729583	C6orf100	NA	NA	1	0.104	0	NA	NA	NA	NA	NA	rs469228	2
ENSG00000197935	ZNF311	6	28962562	28973093	-1	protein_coding	282890	ZNF311	0.000129446	0.377858	1	1.366	0	NA	NA	NA	NA	NA	rs469228	2
posMapSNPs: the number of SNPs mapped to gene based on positional mapping. posMapMaxCADD: the maximum CADD score of mapped SNPs by positional mapping. eqtlMapSNPs: the number of SNPs mapped to the gene based on eQTL mapping. eqtlMapminP: the minimum eQTL P-value of mapped SNPs. eqtlMapminQ: the minimum eQTL Q-value (gene Q-value of GTEx eQTLs) of mapped SNPs to the gene. eqtlMapts: tissue types o…

## Sheet: Supplementary Table 10
Supplementary Table 10. Expression values of the genes prioritized by FUMA in 54 tissues.
Ensg	Symbol	Adipose_Subcutaneous	Adipose_Visceral_Omentum	Adrenal_Gland	Artery_Aorta	Artery_Coronary	Artery_Tibial	Bladder	Brain_Amygdala	Brain_Anterior_cingulate_cortex_BA24	Brain_Caudate_basal_ganglia	Brain_Cerebellar_Hemisphere	Brain_Cerebellum	Brain_Cortex	Brain_Frontal_Cortex_BA9	Brain_Hippocampus	Brain_Hypothalamus	Brain_Nucleus_accumbens_basal_ganglia	Brain_Putamen_basal_ganglia	Brain_Spinal_cord_cervical_c-1	Brain_Substantia_nigra	Breast_Mammary_Tissue	Cells_Cultured_fibroblasts	Cells_EBV-transformed_lymphocytes	Cervix_Ectocervix	Cervix_Endocervix	Colon_Sigmoid	Colon_Transverse	Esophagus_Gastroesophageal_Junction	Esophagus_Mucosa	Esophagus_Muscularis	Fallopian_Tube	Heart_Atrial_Appendage	Heart_Left_Ventricle	Kidney_Cortex	Kidney_Medulla	Liver	Lung	Minor_Salivary_Gland	Muscle_Skeletal	Nerve_Tibial	Ovary	Pancreas	Pituitary	Prostate	Skin_Not_Sun_Exposed_Suprapubic	Skin_Sun_Exposed_Lower_leg	Small_Intestine_Terminal_Ileum	Spleen
ENSG00000124635	HIST1H2BJ	0.78445	1.52468	0.857518	1.81227	1.68139	1.40469	1.31008	0.599791	0.501187	0.597575	0.485459	0.53251	0.542923	0.592179	0.884832	0.784614	0.545518	0.515873	1.94419	1.11762	1.13123	1.50572	3.93356	2.27237	1.90727	1.41356	1.5772	1.14	2.26718	1.26456	1.56416	1.38663	1.05734	0.792301	1.31814	1.02172	2.6055	1.40269	1.58409	1.17512	1.05183	0.222321	0.853282	2.59331	1.34156	1.07754	1.37058	2.97945
ENSG00000196787	HIST1H2AG	0.289464	0.443181	0.490745	1.09934	0.851823	0.897307	0.478207	0.229785	0.177583	0.246031	0.12424	0.146632	0.173388	0.178029	0.275689	0.430807	0.241757	0.168464	0.722511	0.585573	0.392911	1.36518	1.71703	0.655676	0.686454	0.614256	0.960694	0.5433	0.951137	0.598849	0.386925	0.317794	0.231324	0.220218	0.415091	0.451638	0.792469	0.335399	0.18763	0.347138	0.376716	0.104531	0.307715	1.06246	0.514058	0.323765	0.975112	1.33564
ENSG00000197903	HIST1H2BK	5.17801	5.45383	4.83275	5.57958	5.55372	5.53503	5.10426	2.8107	2.66971	3.34909	1.79158	2.02239	2.78826	2.90294	3.1856	2.8612	3.4264	3.05244	4.32861	3.26758	5.27177	5.29463	5.66359	5.66552	5.53073	5.16318	5.26178	5.00178	5.57241	4.9126	5.66476	4.47995	3.2923	3.70149	4.63115	5.085	5.64304	5.08306	2.48865	5.2391	5.35915	4.58776	4.51856	5.61047	5.12921	5.0646	5.43485	5.64978
ENSG00000112812	PRSS16	0.186931	0.856826	0.939014	0.725712	0.288787	0.31246	1.38407	0.56355	0.920321	0.089409	1.34269	1.21314	1.38682	1.79935	0.447075	0.242552	0.186335	0.0931716	0.163118	0.351327	1.98319	0.182949	1.4465	1.18388	1.82342	0.417937	2.36582	0.268491	2.99126	0.160466	2.10571	0.291042	0.031206	1.64092	2.53534	0.197	2.5493	3.37735	0.0598489	0.231667	2.33978	3.9787	3.22525	2.65568	2.79823	2.5891	2.55929	0.993032
ENSG00000158553	POM121L2	0.0104367	0.0165917	0.00984097	0.0487994	0.0579012	0.0520878	0.0240756	0.0381108	0.0618636	0.0196706	0.0624202	0.0588851	0.0809888	0.0793678	0.0418871	0.0376122	0.0394199	0.012028	0.0143003	0.0157309	0.0309729	0.00858433	0.0681425	0.0375803	0.050696	0.0708172	0.0494519	0.0814078	0.0124915	0.0606939	0.0817423	0.0120052	0.00582114	0.0158945	0.00552625	0.0043123	0.0246889	0.019535	0.00665034	0.0574861	0.0703581	0.0397963	0.08118	0.0560789	0.0164567	0.0155775	0.0294522	0.0196108
ENSG00000124613	ZNF391	1.88551	1.74837	1.71772	1.95277	1.89144	1.79019	2.02038	1.46024	1.87184	1.68105	2.57201	2.42816	2.02014	2.24964	1.53542	1.64736	1.9596	1.29998	1.46018	1.18204	2.0751	2.1157	1.22873	2.18146	2.63334	1.84366	1.44899	1.76441	1.29435	1.69642	2.55454	0.922918	0.449763	1.38705	1.67285	0.214486	1.59441	1.80587	0.36046	2.19713	2.69777	1.27469	2.11973	1.9935	1.25659	1.22133	1.41187	1.70732
ENSG00000197238	HIST1H4J	0.143945	0.31327	0.466989	0.315451	0.312388	0.255089	0.302244	0.133022	0.0896725	0.135864	0.158258	0.148499	0.0783193	0.103107	0.123164	0.107451	0.158255	0.119951	0.298485	0.122114	0.287617	0.434717	0.758371	0.449751	0.487859	0.225292	0.37349	0.191236	0.281504	0.18592	0.434041	0.169772	0.0635788	0.154956	0.300021	0.491977	0.33778	0.10572	0.0325672	0.28735	0.379772	0.0473557	0.392821	0.648105	0.210434	0.160682	0.344787	0.63515
ENSG00000233822	HIST1H2BN	0.367003	0.320593	0.650151	0.597939	0.523377	0.700127	0.358599	0.268958	0.297413	0.407695	0.691755	0.612107	0.2941	0.343337	0.445773	0.356559	0.498365	0.287928	1.26653	0.494867	0.46445	0.569374	0.989917	0.562816	0.791223	0.270656	0.387733	0.301387	0.287942	0.303534	0.853682	0.367567	0.320317	0.336435	0.527697	0.478148	0.689194	0.556599	0.365468	0.798754	0.946214	0.510188	1.03073	0.855492	0.349489	0.383887	0.343806	0.617633
ENSG00000184357	HIST1H1B	0.168425	0.208142	0.054845	0.103393	0.116752	0.082124	0.0791615	0.0425779	0.0314456	0.0508951	0.0487049	0.0596433	0.0354832	0.0367283	0.0416694	0.0540204	0.0327094	0.020296	0.264337	0.0545821	0.213253	0.344871	1.03898	0.1062	0.075325	0.114152	0.435898	0.0476265	0.222174	0.0468806	0.0377199	0.0563888	0.0277125	0.0330418	0	0.0446677	0.311192	0.123311	0.0296646	0.168082	0.0478474	0.0237646	0.0497094	0.0560181	0.308692	0.159097	0.753167	0.507651
ENSG00000197153	HIST1H3J	0.0398496	0.103084	0.040694	0.039539	0.0775322	0.0204505	0.0764579	0.0508823	0.0444341	0.0312274	0.0390807	0.0343879	0.0290816	0.02795	0.0365977	0.0402507	0.0215996	0.0152723	0.134438	0.0298579	0.0626139	0.307283	1.09981	0.157474	0.0611602	0.0468188	0.237413	0.0195809	0.229311	0.0169719	0.0567935	0.0225495	0.011373	0.0512261	0	0.0901964	0.282936	0.0777449	0.0111496	0.0514831	0.0250738	0.0176659	0.0323701	0.124773	0.205869	0.0549869	0.2969	0.479926
ENSG00000168131	OR2B2	0.00233701	0.00503106	0.00503854	0.00504952	0.00421177	0.00776238	0.0116287	0.00605294	0.00815737	0.00314153	0.00283763	0.0043503	0.00561933	0.0022363	0.00631372	0.00544614	0.00446464	0.00539462	0.0102201	0.00547956	0.0035691	0.00569879	0.0521464	0.0264082	0	0.00321471	0.00783342	0.00385039	0.00804459	0.00241412	0.0292108	0.00324482	0.00118412	0.00229288	0	0.0121163	0.0240369	0.0053658	0.00251686	0.00519146	0.00448727	0.00280562	0.00209712	0.0164654	0.00524968	0.00309467	0.00177549	0.0259637
ENSG00000124657	OR2B6	0.0312129	0.0638472	0.192127	0.0670754	0.0685641	0.122637	0.0247867	0.047055	0.0560472	0.040625	0.1373	0.105029	0.0277879	0.0343029	0.0637527	0.0692977	0.0493073	0.0215136	0.121428	0.0607177	0.0653575	0.260255	1.86068	0.0834236	0.155595	0.0337097	0.152894	0.0189973	0.182385	0.0188198	0.064539	0.0309015	0.0272681	0.0381199	0.0216246	0.25596	0.301589	0.0674905	0.0351982	0.0753319	0.0471859	0.0314954	0.0473865	0.555551	0.141943	0.159635	0.137466	0.620589
ENSG00000197279	ZNF165	0.827495	0.746355	1.15487	0.962851	0.99035	1.00194	1.45151	0.726131	0.821818	0.960987	1.29896	1.22304	1.01498	1.12153	0.722272	1.15755	1.0451	0.828532	0.68805	0.786838	1.56476	0.885163	2.19398	1.50706	1.57516	1.29881	1.75848	1.05301	2.23843	1.06175	1.51419	0.427658	0.394366	2.24026	2.49892	1.3064	2.11987	2.17471	0.393118	1.30395	1.30192	2.15058	3.12148	1.74226	1.51277	1.40846	1.95378	1.3974
ENSG00000196812	ZSCAN16	2.77586	2.42693	2.68442	3.02741	2.92045	2.95677	2.86983	1.89343	1.76452	1.55958	3.52866	3.4208	1.99136	2.02734	2.13965	2.13716	1.3467	1.62299	3.09241	2.31135	3.06961	1.52308	3.41993	2.67491	3.16099	2.92475	3.16725	2.90301	2.6282	2.91319	2.9207	1.52287	1.43593	2.58541	3.08387	2.0162	2.91329	3.35049	1.72907	3.05629	2.6655	2.10425	2.90209	3.30456	2.79785	2.87236	3.59586	3.84642
ENSG00000198315	ZKSCAN8	4.50975	3.94052	3.63542	4.41237	4.31479	4.6731	4.41885	2.48941	2.44648	2.61187	4.33768	4.27542	2.62602	2.62348	2.54816	2.86577	2.52725	2.36096	3.27776	2.67972	4.40761	4.42498	4.38254	4.58426	4.94295	4.52352	3.93063	4.47652	3.16619	4.42867	4.81999	2.90489	2.46036	2.99844	3.29251	2.65832	4.38001	3.98617	2.94071	4.87206	4.98849	3.023	4.19312	4.25992	3.77362	3.87062	4.28303	4.10308
ENSG00000137185	ZSCAN9	3.09108	3.03617	2.94844	3.31778	3.3078	3.12256	3.55641	1.85924	1.79374	1.78009	3.93383	3.80406	2.16013	2.14169	1.92469	2.39492	1.66264	1.64776	2.63217	2.19779	3.27101	3.20902	3.59514	3.64923	4.02496	3.56387	3.25041	3.45622	2.59408	3.46019	3.68039	2.29838	2.03734	2.76523	3.34296	1.91051	3.41587	3.20284	2.10323	3.65499	3.85809	2.19785	3.73505	3.77643	2.43246	2.50169	3.40888	3.72367
ENSG00000187626	ZKSCAN4	2.68455	2.22307	2.34273	2.36317	2.43414	2.20685	2.82807	1.37306	1.48477	1.5424	2.79246	2.66217	1.7975	1.79557	1.4369	1.62654	1.61132	1.39322	1.9424	1.5042	2.63601	3.14397	3.53725	2.98126	3.33303	2.59976	2.48949	2.41786	2.2601	2.426	2.87839	1.40922	1.24737	1.88298	2.27238	1.64341	2.37282	2.55395	1.20909	3.03812	3.0039	1.43819	2.44154	2.73898	2.47595	2.64897	2.86425	4.05612
ENSG00000189134	NKAPL	1.81731	1.8221	1.22212	2.41682	2.25888	1.76518	2.14043	1.6191	1.5709	1.77757	2.08422	1.9388	1.75594	1.93954	1.57032	1.82567	1.70174	1.72831	2.49494	2.11164	1.84308	2.2853	0.492694	1.18641	1.53344	2.25426	1.31807	2.18088	0.84438	2.33685	1.40665	2.03031	1.91248	1.01325	1.79855	0.557529	1.20377	1.39767	2.26224	2.31066	1.67102	0.630126	2.28593	1.62156	0.850131	0.882658	1.01939	1.59999
ENSG00000137338	PGBD1	2.75054	2.67418	2.44171	3.25988	3.14813	2.91217	3.01321	2.26584	2.64624	2.25147	4.2085	4.17779	3.05775	3.04442	2.50711	2.70747	2.2821	2.09417	2.83336	2.44787	2.85996	3.27179	2.47448	3.25262	3.52977	3.63993	2.67847	3.29462	2.10891	3.27418	3.31995	2.11349	1.58625	2.17915	2.51255	1.54102	2.78422	2.23514	1.32872	3.39276	3.1172	1.3998	2.975	3.1419	1.84635	1.85549	2.55447	2.84585
ENSG00000235109	ZSCAN31	1.5351	2.05836	1.61898	1.92193	2.06851	2.46096	2.23459	1.24556	1.59603	1.76421	3.03421	2.95777	2.18702	2.2667	1.42453	1.35248	1.48305	1.61562	2.79243	1.81494	1.91187	0.575044	1.19977	2.26041	2.70181	3.07291	2.26511	2.7729	2.5286	2.93261	2.61488	1.65893	1.32622	1.34489	1.3609	1.13246	2.09654	2.10308	1.17098	2.00352	3.43616	1.5716	2.5259	2.23547	1.58327	1.53145	1.6325	1.23163
ENSG00000189298	ZKSCAN3	2.25299	1.8427	2.08549	2.12016	2.14666	2.15151	2.57435	1.03238	1.18122	1.10263	1.71004	1.7652	1.37629	1.33073	1.06615	1.27177	1.1563	0.990927	1.49621	1.1627	2.29729	2.22388	2.47652	2.90187	2.92934	2.64054	2.18614	2.39306	1.79104	2.40274	2.68942	1.33105	1.05517	1.59609	1.98306	1.25918	2.13611	2.14968	1.00489	2.84934	2.75379	1.29663	2.4278	2.54112	2.23429	2.31101	2.16426	2.4109
ENSG00000158691	ZSCAN12	2.31076	1.85127	1.76055	1.97792	2.06914	2.11608	2.64645	1.20262	1.32275	1.3211	2.84542	2.70664	1.51692	1.58454	1.18456	1.45831	1.36107	1.16655	1.56705	1.22079	2.46237	2.45874	3.15353	2.94825	2.99706	2.48574	2.07578	2.22106	1.62832	2.20491	2.65112	1.21942	0.916747	1.26955	1.62492	0.921661	2.02559	2.14006	0.738513	2.78706	2.88177	1.33404	2.22079	2.58733	1.79889	1.83156	2.23274	2.30115
ENSG00000187987	ZSCAN23	0.605124	0.637704	0.585633	0.795134	0.845003	0.777739	1.00623	0.336079	0.341413	0.350991	1.1007	1.2403	0.412283	0.389135	0.3157	0.426062	0.366255	0.258325	0.621972	0.343421	0.83376	1.48076	0.996081	1.40343	1.5313	0.963856	0.635721	0.861933	0.387247	0.823589	1.1021	0.543835	0.308516	0.364887	0.47808	0.0796356	0.594398	0.803977	0.18035	1.34287	1.73466	0.469753	1.0693	1.08643	0.344668	0.314099	0.507986	0.398597
ENSG00000198704	GPX6	0.00253764	0.00184753	0.00243818	0.00135048	0.00134744	0.00136723	0.00447649	0.00796252	0.00456152	0.00499801	0.00283323	0.00253611	0.00659172	0.00599696	0.0037985	0.00535559	0.0061194	0.00380102	0.000418056	0.00139463	0.00459403	0.00289017	0.00376838	0.0120361	0.0221482	0.00191416	0.00151387	0.00143711	0.00113619	0.00293189	0.00833995	0.000858522	0.000697672	0.000506727	0	0.00124915	0.00304741	0.00132133	0.00128936	0.00743284	0.0303738	0.000851507	0.0675186	0.0103515	0.00442007	0.00218684	0.00194914	0.00165416
ENSG00000224586	GPX5	0.00231873	0.00207332	0.0066769	0.00349272	0.0010644	0.00357796	0.00327593	0.00988346	0.0151449	0.00831313	0.0123804	0.0111345	0.0224004	0.0230807	0.00858211	0.0120237	0.0133645	0.0078337	0.00450769	0.0057644	0.00978491	0.00315876	0.00397008	0.00434403	0.010684	0.00274837	0.00269914	0.00277872	0.00200915	0.00549638	0.0122587	0.000814908	0.000783537	0.00238697	0	0.00712565	0.0080608	0.00206115	0.0025586	0.00632604	0.0104604	0.000907658	0.00922199	0.106761	0.00329688	0.00309885	0.00135328	0.0026126
ENSG00000232040	SCAND3	0.170425	0.31916	0.842906	0.21439	0.358529	0.348734	0.562841	0.414559	0.62185	0.592469	2.2483	2.22368	0.886887	0.998036	0.394661	0.876218	0.814598	0.398553	0.239429	0.38002	0.679435	0.518035	0.753268	0.988222	1.32698	0.163443	0.438624	0.275791	0.426021	0.24568	1.28379	0.310565	0.268865	0.519438	0.974751	0.83613	0.498953	0.864469	0.0387954	0.44476	1.18025	0.65894	1.26923	1.22153	0.295088	0.245062	0.343741	0.144353
ENSG00000204713	TRIM27	4.92063	4.94092	4.83786	5.32563	5.22236	4.97977	5.33368	3.49089	3.76157	3.45458	4.92892	4.93443	4.16177	4.16711	3.55396	4.08452	3.68584	3.26557	4.18535	3.67211	5.08279	5.54053	5.50457	5.42686	5.67243	4.77813	4.74291	4.8298	4.52543	4.75512	5.56056	3.87339	3.3219	4.27474	4.85299	4.76847	5.3807	4.98657	3.67536	5.4236	5.5221	4.70784	5.55342	5.47877	4.46747	4.55903	5.01306	5.60504
ENSG00000204709	C6orf100	0.19979	0.139242	0.227051	0.332579	0.325471	0.284435	0.0416466	0.271134	0.334452	0.246634	0.152966	0.182513	0.269979	0.334527	0.194906	0.240079	0.315961	0.252576	0.209475	0.272125	0.204007	0.140722	0.295227	0.0731144	0.27171	0.100795	0.174137	0.149663	0.0562108	0.10947	0.367464	0.191078	0.0372953	0.117812	0.302924	0.0478779	0.189982	0.0925902	0.0153521	0.242955	0.115978	0.0259314	0.251843	0.303817	0.071566	0.092929	0.155191	0.298233
ENSG00000197935	ZNF311	1.61303	1.3258	1.20995	1.42843	1.62875	1.44896	1.82623	0.752623	0.561828	0.621637	0.853579	1.01682	0.606516	0.511546	0.825046	0.845883	0.822245	0.479292	1.33205	0.825474	1.92965	2.09882	0.245037	2.06284	2.16121	1.67286	1.66253	1.52789	1.34459	1.45735	2.01633	0.675169	0.340993	0.892759	1.71011	0.816319	1.31245	1.54162	0.19693	2.73616	2.35611	0.808895	1.10251	2.27001	1.48634	1.42169	1.42363	1.57094
Tissue expression of prioritized genes are average of log2 transformed (transcripts per million) TPM after winsolizing at 50 per tissue (54 general tissues in total) from GTEx v8. Expression patterns of AL356356.1, IQCJ-SCHIP1, RP11-432B6.3, TRIM39-RPP21, ATP6V1G2-DDX39B, CSNK2B-LY6G5B-1181, MSH5-SAPCD1, AL645922.1, PPT2-EGFL8, XXbac-BPG181M17.5, RP11-156P1.2, TAP2 and AC011484.1 genes are not av…
[truncated: 6 more columns]

[truncated: 2 more sheets: Supplementary Table 11, Supplementary Figure 1]
